# Supplementary material for: Doubtful Clinical Value of Subtyping Anti-U1-RNP Antibodies Regarding the RNP-70 kDa Antigen in Sera of Patients with Systemic Lupus Erythematosus
Source: Int J Mol Sci. 2023 Jun 20;24(12):10398. doi: 10.3390/ijms241210398 (PMC10299012; doi:10.3390/ijms241210398)
Supplement: Supplementary file 1 [file ijms-24-10398-s001.zip]

Archive with 1 entries (1 files):
- ijms-2434761-supplementary.pdf
